# Supplementary material for: Characterization of a Mouse Model of Alzheimer’s Disease Expressing Aβ4-42 and Human Mutant Tau
Source: Int J Mol Sci. 2021 May 14;22(10):5191. doi: 10.3390/ijms22105191 (PMC8156793; doi:10.3390/ijms22105191)
Supplement: Supplementary file 1 [file ijms-22-05191-s001.zip]

Archive with 1 entries (1 files):
- ijms-1210297-supplementary.pdf
